# Supplementary material for: Protein Disulfide Isomerase FgEps1 Is a Secreted Virulence Factor in Fusarium graminearum
Source: J Fungi (Basel). 2023 Oct 12;9(10):1009. doi: 10.3390/jof9101009 (PMC10607971; doi:10.3390/jof9101009)
Supplement: Supplementary file 1 [file jof-09-01009-s001.zip]

Archive with 8 entries (8 files):
- Figure S1.PNG
- Figure S2.PNG
- Figure S3 .PNG
- Figure S4.PNG
- Figure S5.PNG
- Figure S6.PNG
- Supplementary Material Note.pdf
- Table S1.pdf
